# Supplementary material for: Age-Dependent Decrease in Hepatic Geranylgeranoic Acid Content in C3H/HeN Mice and Its Oral Supplementation Prevents Spontaneous Hepatoma
Source: Metabolites. 2021 Sep 17;11(9):634. doi: 10.3390/metabo11090634 (PMC8471303; doi:10.3390/metabo11090634)
Supplement: Supplementary file 1 [file metabolites-11-00634-s001.zip]

Archive with 1 entries (1 files):
- metabolites-1365420-supplementary.pdf
